# Supplementary material for: Phosphorus-Doping Enables the Superior Durability of a Palladium Electrocatalyst towards Alkaline Oxygen Reduction Reactions
Source: Materials (Basel). 2024 Jun 12;17(12):2879. doi: 10.3390/ma17122879 (PMC11204636; doi:10.3390/ma17122879)
Supplement: Supplementary file 1 [file materials-17-02879-s001.zip]

Archive with 1 entries (1 files):
- materials-3039086-supplementary.pdf
